# Supplementary material for: Integrated Approach to Eco-Friendly Thermoplastic Composites Based on Chemically Recycled PET Co-Polymers Reinforced with Treated Banana Fibres
Source: Polymers (Basel). 2022 Nov 8;14(22):4791. doi: 10.3390/polym14224791 (PMC9693550; doi:10.3390/polym14224791)
Supplement: Supplementary file 1 [file polymers-14-04791-s001.zip]

Archive with 1 entries (1 files):
- polymers-1984420-supplementary.pdf
